# Supplementary material for: Genotype–phenotype correlations and protein domain-level predictors of cerebrovascular malformations in hereditary hemorrhagic telangiectasia
Source: J Neurol. 2026 Mar 31;273(4):237. doi: 10.1007/s00415-026-13777-2 (PMC13038781; doi:10.1007/s00415-026-13777-2)
Supplement: Supplementary file 1 — Supplementary file1 (XLSX 68 KB) [file 415_2026_13777_MOESM1_ESM.xlsx]

## Sheet: carmelo def 
Patient Number	SEX	AGE	RACE	Curacao	GENE			MUTATION	LOCATION	TYPE	TRONC / NON TRONC	PROTEIN DOMAIN	c.400_409delGCCCTGGGTG	c.360+1 G>A	c.657C>A p.(His219gln)	c.376 G>A p.(Val126met)	c.277C&gt;T p.(Arg93Ter)	c.298delA	c.1195del p.Arg399Gllyfs*22	C.1088 G>A (p.C363Y)	IVS9-1139+2T&gt	c.1232G>A	c.771dup	c.219_219insAA p.(His73GlnfsTer50)	c.392 del p.(Pro131ArgfsTer32)	c.309_311 del p. (Ser104del)	c.1246+1G&gt	c.591-619del27	c.1438_1439insGT	c. G650A	c. 1377+4 A>G	c. 1080 ins. dupl, T1080 19 bp p. D3	c.986G>A	c.1134.G>A	c.526-22A>G	c.218dup p.(His73GlnfsTer96)	c.350A>C	c. 1088GA (p. C363Y)	c.361-1G>A	c.1245_1248del p.Asp415GlufsTer20	c.1434_1435del p.(Arg478SerFsTer22)	c. 847_853delinsTT	c578del19 ENG	c.219+5G>A	c.1082G>A (p.Arg361His)	c. 164_169 del TGGTGC	c.398C>G	c.250 del G	c.1349_1376dup, pAla460Gly
					acvrl1	eng	smad4					INTRACELL/EXTRACELL/NOT TRANSLATED
1	M	60	CAUC	4	1	0	0	c.197A>C (p.His66Pro)	EXON 3	MISSENSE	NON TRONC	EXTRACELL	0	0	0	0	0	0	0	0	0	0	0	0	0	0	0	0	0	0	0	0	0	0	0	0	0	0	0	0	0	0	0	0	0	0	0	0	0
2	F	67	CAUC	4	1	0	0	c.197A>C (p.His66Pro)	EXON 3	MISSENSE	NON TRONC	EXTRACELL	0	0	0	0	0	0	0	0	0	0	0	0	0	0	0	0	0	0	0	0	0	0	0	0	0	0	0	0	0	0	0	0	0	0	0	0	0
3	M	72	CAUC	3	1	0	0	c.197A>C (p.His66Pro)	EXON 3	MISSENSE	NON TRONC	INTRACELL	0	0	0	0	0	0	0	0	0	0	0	0	0	0	0	0	0	0	0	0	0	0	0	0	0	0	0	0	0	0	0	0	0	0	0	0	0
4	F	21	CAUC	1	0	1	0	c.971C>G (p.Ser324*)	EXON 7	NONSENSE	TRONC	NOT TRANSLATED	0	0	0	0	0	0	0	0	0	0	0	0	0	0	0	0	0	0	0	0	0	0	0	0	0	0	0	0	0	0	0	0	0	0	0	0	0
5	F	33	CAUC	4	1	0	0	c.1231C>T (p.Arg411Trp)	EXON 8	MISSENSE	NON TRONC	INTRACELL	0	0	0	0	0	0	0	0	0	0	0	0	0	0	0	0	0	0	0	0	0	0	0	0	0	0	0	0	0	0	0	0	0	0	0	0	0
6	M	61	CAUC	4	1	0	0	c.1231C>T (p.Arg411Trp)	EXON 8	MISSENSE	NON TRONC	INTRACELL	0	0	0	0	0	0	0	0	0	0	0	0	0	0	0	0	0	0	0	0	0	0	0	0	0	0	0	0	0	0	0	0	0	0	0	0	0
7	F	60	CAUC	4	1	0	0	c.1231C>T (p.Arg411Trp)	EXON 8	MISSENSE	NON TRONC	INTRACELL	0	0	0	0	0	0	0	0	0	0	0	0	0	0	0	0	0	0	0	0	0	0	0	0	0	0	0	0	0	0	0	0	0	0	0	0	0
8	F	41	CAUC	3	1	0	0	c.1120C>T (p.Arg374Trp)	EXON 8	MISSENSE	NON TRONC	INTRACELL	0	0	0	0	0	0	0	0	0	0	0	0	0	0	0	0	0	0	0	0	0	0	0	0	0	0	0	0	0	0	0	0	0	0	0	0	0
9	F	53	CAUC	3	1	0	0	c.1120C>T (p.Arg374Trp)	EXON 8	MISSENSE	NON TRONC	INTRACELL	0	0	0	0	0	0	0	0	0	0	0	0	0	0	0	0	0	0	0	0	0	0	0	0	0	0	0	0	0	0	0	0	0	0	0	0	0
10	M	64	CAUC	4	1	0	0	c.1120C>T (p.Arg374Trp)	EXON 8	MISSENSE	NON TRONC	INTRACELL	0	0	0	0	0	0	0	0	0	0	0	0	0	0	0	0	0	0	0	0	0	0	0	0	0	0	0	0	0	0	0	0	0	0	0	0	0
11	F	10	CAUC	2	1	0	0	c.1435C>T (p.Arg479*)	EXON 10	NONSENSE	TRONC	NOT TRANSLATED	0	0	0	0	0	0	0	0	0	0	0	0	0	0	0	0	0	0	0	0	0	0	0	0	0	0	0	0	0	0	0	0	0	0	0	0	0
12	F	10	CAUC	2	1	0	0	c.1435C>T (p.Arg479*)	EXON 10	NONSENSE	TRONC	NOT TRANSLATED	0	0	0	0	0	0	0	0	0	0	0	0	0	0	0	0	0	0	0	0	0	0	0	0	0	0	0	0	0	0	0	0	0	0	0	0	0
13	M	59	CAUC	4	1	0	0	c.1435C>T (p.Arg479*)	EXON 10	NONSENSE	TRONC	NOT TRANSLATED	0	0	0	0	0	0	0	0	0	0	0	0	0	0	0	0	0	0	0	0	0	0	0	0	0	0	0	0	0	0	0	0	0	0	0	0	0
14	M	73	CAUC	3	1	0	0	c.1231C>T (p.Arg411Trp)	EXON 8	MISSENSE	NON TRONC	INTRACELL	0	0	0	0	0	0	0	0	0	0	0	0	0	0	0	0	0	0	0	0	0	0	0	0	0	0	0	0	0	0	0	0	0	0	0	0	0
15	M	55	CAUC	4	1	0	0	c.1232G>A (p.Arg411Gln)	EXON 8	MISSENSE	NON TRONC	INTRACELL	0	0	0	0	0	0	0	0	0	0	0	0	0	0	0	0	0	0	0	0	0	0	0	0	0	0	0	0	0	0	0	0	0	0	0	0	0
16	M	50	CAUC	3	0	1	0	c.1678C>T p.Gln560*	EXON 12	NONSENSE	TRONC	NOT TRANSLATED	0	0	0	0	0	0	0	0	0	0	0	0	0	0	0	0	0	0	0	0	0	0	0	0	0	0	0	0	0	0	0	0	0	0	0	0	0
17	M	70	CAUC	4	0	1	0	c.1672_1684 dup (p.Gln562Argfs*9)	EXON 12	DUPLICATION	TRONC	NOT TRANSLATED	0	0	0	0	0	0	0	0	0	0	0	0	0	0	0	0	0	0	0	0	0	0	0	0	0	0	0	0	0	0	0	0	0	0	0	0	0
18	F	78	CAUC	4	1	0	0	c.1120C>T (p.Arg374Trp)	EXON 8	MISSENSE	NON TRONC	INTRACELL	0	0	0	0	0	0	0	0	0	0	0	0	0	0	0	0	0	0	0	0	0	0	0	0	0	0	0	0	0	0	0	0	0	0	0	0	0
19	M	20	CAUC	2	0	1	0	c.1633G>A (p.Gly545Ser)	EXON 12	MISSENSE	NON TRONC	EXTRACELL	0	0	0	0	0	0	0	0	0	0	0	0	0	0	0	0	0	0	0	0	0	0	0	0	0	0	0	0	0	0	0	0	0	0	0	0	0
20	F	36	CAUC	4	0	1	0	c.1115T>C (p.Leu372Gln)	EXON 8	MISSENSE	NON TRONC	INTRACELL	0	0	0	0	0	0	0	0	0	0	0	0	0	0	0	0	0	0	0	0	0	0	0	0	0	0	0	0	0	0	0	0	0	0	0	0	0
21	F	51	CAUC	3	1	0	0	c.1120C>T (p.Arg374Trp)	EXON 8	MISSENSE	NON TRONC	INTRACELL	0	0	0	0	0	0	0	0	0	0	0	0	0	0	0	0	0	0	0	0	0	0	0	0	0	0	0	0	0	0	0	0	0	0	0	0	0
22	F	55	CAUC	4	1	0	0	c.1232G>A (p.Arg411Gln)	EXON 8	MISSENSE	NON TRONC	INTRACELL	0	0	0	0	0	0	0	0	0	0	0	0	0	0	0	0	0	0	0	0	0	0	0	0	0	0	0	0	0	0	0	0	0	0	0	0	0
23	F	54	CAUC	4	1	0	0	c.1121G>A (p.Arg374Gln)	EXON 8	MISSENSE	NON TRONC	INTRACELL	0	0	0	0	0	0	0	0	0	0	0	0	0	0	0	0	0	0	0	0	0	0	0	0	0	0	0	0	0	0	0	0	0	0	0	0	0
24	F	56	CAUC	4	0	1	0	c. 309_311 del (p.Ser104del)	EXON 3	DELETION	NON TRONC	EXTRACELL	0	0	0	0	0	0	0	0	0	0	0	0	0	0	0	0	0	0	0	0	0	0	0	0	0	0	0	0	0	0	0	0	0	0	0	0	0
25	F	77	CAUC	3	0	1	0	c.309_311 del CAG (pS104del)	EXON 3	DELETION	NON TRONC	EXTRACELL	0	0	0	0	0	0	0	0	0	0	0	0	0	0	0	0	0	0	0	0	0	0	0	0	0	0	0	0	0	0	0	0	0	0	0	0	0
26	M	69	CAUC	4	1	0	0	c.1120 C>T p.Arg374Trp	EXON 8	MISSENSE	NON TRONC	INTRACELL	0	0	0	0	0	0	0	0	0	0	0	0	0	0	0	0	0	0	0	0	0	0	0	0	0	0	0	0	0	0	0	0	0	0	0	0	0
27	M	78	CAUC	4	1	0	0	c.837C>G (p.Y279X)	EXON 7	NONSENSE	TRONC	NOT TRANSLATED	0	0	0	0	0	0	0	0	0	0	0	0	0	0	0	0	0	0	0	0	0	0	0	0	0	0	0	0	0	0	0	0	0	0	0	0	0
28	F	51	CAUC	4	1	0	0	c.1435C>T (p.Arg479*)	EXON 10	NONSENSE	TRONC	NOT TRANSLATED	0	0	0	0	0	0	0	0	0	0	0	0	0	0	0	0	0	0	0	0	0	0	0	0	0	0	0	0	0	0	0	0	0	0	0	0	0
29	M	33	CAUC	4	1	0	0	c.526-22A>G	INTRON 4	INTRONIC	NON TRONC	EXTRACELL	0	0	0	0	0	0	0	0	0	0	0	0	0	0	0	0	0	0	0	0	0	0	0	0	0	0	0	0	0	0	0	0	0	0	0	0	0
30	F	60	CAUC	4	0	1	0	c.771 dup (p.Tyr258Leufs*76	EXON 6	DUPLICATION	TRONC	NOT TRANSLATED	0	0	0	0	0	0	0	0	0	0	0	0	0	0	0	0	0	0	0	0	0	0	0	0	0	0	0	0	0	0	0	0	0	0	0	0	0
31	M	34	CAUC	4	1	0	0	c.1297C>T (p.Pro433Ser)	EXON 9	MISSENSE	NON TRONC	INTRACELL	0	0	0	0	0	0	0	0	0	0	0	0	0	0	0	0	0	0	0	0	0	0	0	0	0	0	0	0	0	0	0	0	0	0	0	0	0
32	M	34	CAUC	4	1	0	0	c.1297C>T p.Pro433Ser	EXON 9	MISSENSE	NON TRONC	INTRACELL	0	0	0	0	0	0	0	0	0	0	0	0	0	0	0	0	0	0	0	0	0	0	0	0	0	0	0	0	0	0	0	0	0	0	0	0	0
33	M	61	CAUC	4	1	0	0	c.1231C>T (p.Arg411Trp)	EXON 8	MISSENSE	NON TRONC	INTRACELL	0	0	0	0	0	0	0	0	0	0	0	0	0	0	0	0	0	0	0	0	0	0	0	0	0	0	0	0	0	0	0	0	0			0	0
34	F	45	CAUC	4	0	1	0	c.1A>G p.Met1?	EXON 1	MISSENSE	NON TRONC	EXTRACELL	0	0	0	0	0	0	0	0	0	0	0	0	0	0	0	0	0	0	0	0	0	0	0	0	0	0	0	0	0	0	0	0	0	0	0	0	0
35	M	72	CAUC	3	0	1	0	c.771 dup (p.Tyr258Leufs*76)	EXON 6	DUPLICATION	TRONC	NOT TRANSLATED	0	0	0	0	0	0	0	0	0	0	0	0	0	0	0	0	0	0	0	0	0	0	0	0	0	0	0	0	0	0	0	0	0	0	0	0	0
36	M	74	CAUC	3	0	1	0	c.771 dup (p.Tyr258Leufs*76)	EXON 6	DUPLICATION	TRONC	NOT TRANSLATED	0	0	0	0	0	0	0	0	0	0	0	0	0	0	0	0	0	0	0	0	0	0	0	0	0	0	0	0	0	0	0	0	0	0	0	0	0
37	M	39	CAUC	3	0	1	0	c.771 dup (p.Tyr258Leufs*76)	EXON 6	DUPLICATION	TRONC	NOT TRANSLATED	0	0	0	0	0	0	0	0	0	0	0	0	0	0	0	0	0	0	0	0	0	0	0	0	0	0	0	0	0	0	0	0	0	0	0	0	0
38	F	42	CAUC	3	1	0	0	c.430C>T (p.Arg144*)	EXON 4	NONSENSE	TRONC	NOT TRANSLATED	0	0	0	0	0	0	0	0	0	0	0	0	0	0	0	0	0	0	0	0	0	0	0	0	0	0	0	0	0	0	0	0	0	0	0	0	0
39	M	46	CAUC	3	1	0	0	c.430C>T (p.Arg144*)	EXON 4	NONSENSE	TRONC	NOT TRANSLATED	0	0	0	0	0	0	0	0	0	0	0	0	0	0	0	0	0	0	0	0	0	0	0	0	0	0	0	0	0	0	0	0	0	0	0	0	0
40	M	33	CAUC	3	0	1	0	c.511C>T (p.Arg171*)	EXON 4	NONSENSE	TRONC	NOT TRANSLATED	0	0	0	0	0	0	0	0	0	0	0	0	0	0	0	0	0	0	0	0	0	0	0	0	0	0	0	0	0	0	0	0	0	0	0	0	0
41	F	58	CAUC	3	1	0	0	c.264C>G (p.Tyr88*)	EXON 3	NONSENSE	TRONC	NOT TRANSLATED	0	0	0	0	0	0	0	0	0	0	0	0	0	0	0	0	0	0	0	0	0	0	0	0	0	0	0	0	0	0	0	0	0	0	0	0	0
42	F	34	CAUC	3	1	0	0	c.200G>A (p.Arg 67Gln)	EXON 3	MISSENSE	NON TRONC	EXTRACELL	0	0	0	0	0	0	0	0	0	0	0	0	0	0	0	0	0	0	0	0	0	0	0	0	0	0	0	0	0	0	0	0	0	0	0	0	0
43	F	51	CAUC	3	1	0	0	c.1435C>T (p.Arg479*)	EXON 10	NONSENSE	TRONC	NOT TRANSLATED	0	0	0	0	0	0	0	0	0	0	0	0	0	0	0	0	0	0	0	0	0	0	0	0	0	0	0	0	0	0	0	0	0	0	0	0	0
44	F	69	CAUC	4	0	1	0	c.1195 del (p.Arg399Glyfs*22)	EXON 9	DELETION	TRONC	NOT TRANSLATED	0	0	0	0	0	0	0	0	0	0	0	0	0	0	0	0	0	0	0	0	0	0	0	0	0	0	0	0	0	0	0	0	0	0	0	0	0
45	F	68	CAUC	4	1	0	0	c.430C>T (p.Arg144*)	EXON 4	NONSENSE	TRONC	NOT TRANSLATED	0	0	0	0	0	0	0	0	0	0	0	0	0	0	0	0	0	0	0	0	0	0	0	0	0	0	0	0	0	0	0	0	0	0	0	0	0
46	M	57	CAUC	2	0	1	0	c.511C>T (p.Arg171*)	EXON 4	NONSENSE	TRONC	NOT TRANSLATED	0	0	0	0	0	0	0	0	0	0	0	0	0	0	0	0	0	0	0	0	0	0	0	0	0	0	0	0	0	0	0	0	0	0	0	0	0
47	M	34	CAUC	4	0	1	0	c.893 del (p.Gly298Alafs*61)	EXON 7	DELETION	TRONC	NOT TRANSLATED	0	0	0	0	0	0	0	0	0	0	0	0	0	0	0	0	0	0	0	0	0	0	0	0	0	0	0	0	0	0	0	0	0	0	0	0	0
48	F	50	CAUC	3	1	0	0	c.430C>T (p.Arg144*)	EXON 4	NONSENSE	TRONC	NOT TRANSLATED	0	0	0	0	0	0	0	0	0	0	0	0	0	0	0	0	0	0	0	0	0	0	0	0	0	0	0	0	0	0	0	0	0	0	0	0	0
49	F	24	CAUC	3	1	0	0	c.1120C>T (p.Arg374Trp)	EXON 8	MISSENSE	NON TRONC	INTRACELL	0	0	0	0	0	0	0	0	0	0	0	0	0	0	0	0	0	0	0	0	0	0	0	0	0	0	0	0	0	0	0	0	0	0	0	0	0
50	M	18	CAUC	3	1	0	0	c.1120C>T (p.Arg374Trp)	EXON 8	MISSENSE	NON TRONC	INTRACELL	0	0	0	0	0	0	0	0	0	0	0	0	0	0	0	0	0	0	0	0	0	0	0	0	0	0	0	0	0	0	0	0	0	0	0	0	0
51	M	66	CAUC	3	0	1	0	c.309_311 del (p.Ser104del)	EXON 3	DELETION	NON TRONC	EXTRACELL	0	0	0	0	0	0	0	0	0	0	0	0	0	0	0	0	0	0	0	0	0	0	0	0	0	0	0	0	0	0	0	0	0	0	0	0	0
52	F	72	CAUC	3	1	0	0	c.43-46 dup	EXON 2	DUPLICATION	TRONC	NOT TRANSLATED	0	0	0	0	0	0	0	0	0	0	0	0	0	0	0	0	0	0	0	0	0	0	0	0	0	0	0	0	0	0	0	0	0	0	0	0	0
53	F	71	CAUC	4	0	1	0	c.967_968GT (p.Val323Leufs*10)	EXON 7	DELETION	TRONC	NOT TRANSLATED	0	0	0	0	0	0	0	0	0	0	0	0	0	0	0	0	0	0	0	0	0	0	0	0	0	0	0	0	0	0	0	0	0	0	0	0	0
54	M	47	CAUC	4	1	0	0	c.200G>A (p.Arg 67Gln)	EXON 3	MISSENSE	NON TRONC	EXTRACELL	0	0	0	0	0	0	0	0	0	0	0	0	0	0	0	0	0	0	0	0	0	0	0	0	0	0	0	0	0	0	0	0	0	0	0	0	0
55	M	67	CAUC	3	1	0	0	c.1435C>T (p.Arg479*)	EXON 10	NONSENSE	TRONC	NOT TRANSLATED	0	0	0	0	0	0	0	0	0	0	0	0	0	0	0	0	0	0	0	0	0	0	0	0	0	0	0	0	0	0	0	0	0	0	0	0	0
56	M	25	CAUC	1	1	0	0	c.1120C>T (p.Arg374Trp)	EXON 8	MISSENSE	NON TRONC	INTRACELL	0	0	0	0	0	0	0	0	0	0	0	0	0	0	0	0	0	0	0	0	0	0	0	0	0	0	0	0	0	0	0	0	0	0	0	0	0
57	M	73	CAUC	4	1	0	0	c.1231C>T (p.Arg411Trp)	EXON 8	MISSENSE	NON TRONC	INTRACELL	0	0	0	0	0	0	0	0	0	0	0	0	0	0	0	0	0	0	0	0	0	0	0	0	0	0	0	0	0	0	0	0	0	0	0	0	0
58	M	49	CAUC	4	1	0	0	c.526G>T (p.Asp176Tyr)	EXON 5	MISSENSE	NON TRONC	INTRACELL	0	0	0	0	0	0	0	0	0	0	0	0	0	0	0	0	0	0	0	0	0	0	0	0	0	0	0	0	0	0	0	0	0	0	0	0	0
59	M	48	CAUC	3	1	0	0	c.200G>A (p.Arg 67Gln)	EXON 3	MISSENSE	NON TRONC	EXTRACELL	0	0	0	0	0	0	0	0	0	0	0	0	0	0	0	0	0	0	0	0	0	0	0	0	0	0	0	0	0	0	0	0	0	0	0	0	0
60	F	44	CAUC	3	1	0	0	c.1231C>T (p.Arg411Trp)	EXON 8	MISSENSE	NON TRONC	INTRACELL	0	0	0	0	0	0	0	0	0	0	0	0	0	0	0	0	0	0	0	0	0	0	0	0	0	0	0	0	0	0	0	0	0	0	0	0	0
61	F	37	CAUC	3	1	0	0	c.1231C>T (p.Arg411Trp)	EXON 8	MISSENSE	NON TRONC	INTRACELL	0	0	0	0	0	0	0	0	0	0	0	0	0	0	0	0	0	0	0	0	0	0	0	0	0	0	0	0	0	0	0	0	0	0	0	0	0
62	F	51	CAUC	2	1	0	0	c.1378-2A>G	INTRON 9	SPLICE SITE	TRONC	NOT TRANSLATED	0	0	0	0	0	0	0	0	0	0	0	0	0	0	0	0	0	0	0	0	0	0	0	0	0	0	0	0	0	0	0	0	0	0	0	0	0
63	F	71	CAUC	4	1	0	0	c.1435C>T (p.Arg479*)	EXON 10	NONSENSE	TRONC	NOT TRANSLATED	0	0	0	0	0	0	0	0	0	0	0	0	0	0	0	0	0	0	0	0	0	0	0	0	0	0	0	0	0	0	0	0	0	0	0	0	0
64	F	75	CAUC	4	1	0	0	c.1435C>T (p.Arg479*)	EXON 10	NONSENSE	TRONC	NOT TRANSLATED	0	0	0	0	0	0	0	0	0	0	0	0	0	0	0	0	0	0	0	0	0	0	0	0	0	0	0	0	0	0	0	0	0	0	0	0	0
65	M	56	CAUC	4	0	1	0	c.309_311 del (p.Ser104del)	EXON 3	DELETION	NON TRONC	EXTRACELL	0	0	0	0	0	0	0	0	0	0	0	0	0	0	0	0	0	0	0	0	0	0	0	0	0	0	0	0	0	0	0	0	0	0	0	0	0
66	M	58	CAUC	3	1	0	0	c.435del (p.Arg146Glyfs*19)	EXON 4	DELETION	TRONC	NOT TRANSLATED	0	0	0	0	0	0	0	0	0	0	0	0	0	0	0	0	0	0	0	0	0	0	0	0	0	0	0	0	0	0	0	0	0	0	0	0	0
67	F	56	CAUC	2	1	0	0	c.230G>A p.Cys77Tyr	EXON 3	MISSENSE	NON TRONC	EXTRACELL	0	0	0	0	0	0	0	0	0	0	0	0	0	0	0	0	0	0	0	0	0	0	0	0	0	0	0	0	0	0	0	0	0	0	0	0	0
68	F	82	CAUC	4	1	0	0	c.200G>A (p.Arg 67Gln)	EXON 3	MISSENSE	NON TRONC	EXTRACELL	0	0	0	0	0	0	0	0	0	0	0	0	0	0	0	0	0	0	0	0	0	0	0	0	0	0	0	0	0	0	0	0	0	0	0	0	0
69	M	68	CAUC	4	1	0	0	c.430C>T (p.Arg144*)	EXON 4	NONSENSE	TRONC	NOT TRANSLATED	0	0	0	0	0	0	0	0	0	0	0	0	0	0	0	0	0	0	0	0	0	0	0	0	0	0	0	0	0	0	0	0	0	0	0	0	0
70	F	40	CAUC	4	0	1	0	c.277C>T (p.Arg93*)	EXON 3	NONSENSE	TRONC	NOT TRANSLATED	0	0	0	0	0	0	0	0	0	0	0	0	0	0	0	0	0	0	0	0	0	0	0	0	0	0	0	0	0	0	0	0	0	0	0	0	0
71	M	75	CAUX	4	1	0	0	c.435 del (p.Arg146Glyfs*19)	EXON 4	DELETION	TRONC	NOT TRANSLATED	0	0	0	0	0	0	0	0	0	0	0	0	0	0	0	0	0	0	0	0	0	0	0	0	0	0	0	0	0	0	0	0	0	0	0	0	0
72	F	64	CAUC	4	1	0	0	c.698C>G p.Ser233Trp	EXON 6	MISSENSE	NON TRONC	INTRACELL	0	0	0	0	0	0	0	0	0	0	0	0	0	0	0	0	0	0	0	0	0	0	0	0	0	0	0	0	0	0	0	0	0	0	0	0	0
73	F	60	CAUC	4	0	1	0	c.582_600 del	EXON 5	DELETION	TRONC	NOT TRANSLATED	0	0	0	0	0	0	0	0	0	0	0	0	0	0	0	0	0	0	0	0	0	0	0	0	0	0	0	0	0	0	0	0	0	0	0	0	0
74	M	23	CAUC	3	1	0	0	c.264C>G p.Tyr88*	EXON 3	NONSENSE	TRONC	NOT TRANSLATED	0	0	0	0	0	0	0	0	0	0	0	0	0	0	0	0	0	0	0	0	0	0	0	0	0	0	0	0	0	0	0	0	0	0	0	0	0
75	F	33	CAUC	3	0	1	0	c.309_311 del (p.Ser104del)	EXON 3	DELETION	NON TRONC	EXTRACELL	0	0	0	0	0	0	0	0	0	0	0	0	0	0	0	0	0	0	0	0	0	0	0	0	0	0	0	0	0	0	0	0	0	0	0	0	0
76	M	45	CAUC	2	0	1	0	c.309_311 del (p.Ser104del)	EXON 3	DELETION	NON TRONC	EXTRACELL	0	0	0	0	0	0	0	0	0	0	0	0	0	0	0	0	0	0	0	0	0	0	0	0	0	0	0	0	0	0	0	0	0	0	0	0	0
77	M	56	CAUC	3	1	0	0	c.218_219 insAA (p.His73Glnfs*50)	EXON3	INSERTION	TRONC	NOT TRANSLATED	0	0	0	0	0	0	0	0	0	0	0	0	0	0	0	0	0	0	0	0	0	0	0	0	0	0	0	0	0	0	0	0	0	0	0	0	0
78	M	22	CAUC	3	1	0	0	c.988G>T (p.Asp330Tyr)	EXON 7	MISSENSE	NON TRONC	INTRACELL	0	0	0	0	0	0	0	0	0	0	0	0	0	0	0	0	0	0	0	0	0	0	0	0	0	0	0	0	0	0	0	0	0	0	0	0	0
79	M	64	CAUC	3	1	0	0	c.988G>T (p.Asp330Tyr)	EXON 7	MISSENSE	NON TRONC	INTRACELL	0	0	0	0	0	0	0	0	0	0	0	0	0	0	0	0	0	0	0	0	0	0	0	0	0	0	0	0	0	0	0	0	0	0	0	0	0
80	M	67	CAUC	4	1	0	0	c.1120C>T (p.Arg374Trp)	EXON 8	MISSENSE	NON TRONC	INTRACELL	0	0	0	0	0	0	0	0	0	0	0	0	0	0	0	0	0	0	0	0	0	0	0	0	0	0	0	0	0	0	0	0	0	0	0	0	0
81	F	57	CAUC	4	1	0	0	c.1120C>T (p.Arg374Trp)	EXON 8	MISSENSE	NON TRONC	INTRACELL	0	0	0	0	0	0	0	0	0	0	0	0	0	0	0	0	0	0	0	0	0	0	0	0	0	0	0	0	0	0	0	0	0	0	0	0	0
82	M	74	CAUC	3	0	1	0	c.309_311 del (p.Ser104del)	EXON 3	DELETION	NON TRONC	EXTRACELL	0	0	0	0	0	0	0	0	0	0	0	0	0	0	0	0	0	0	0	0	0	0	0	0	0	0	0	0	0	0	0	0	0	0	0	0	0
83	F	67	CAUC	3	1	0	0	c.218_219insAA (pH73QfsX50)	EXON 3	INSERTION	TRONC	EXTRACELL	0	0	0	0	0	0	0	0	0	0	0	0	0	0	0	0	0	0	0	0	0	0	0	0	0	0	0	0	0	0	0	0	0	0	0	0	0
84	M	81	CAUC	4	0	1	0	c.771dup	EXON 6	DUPLICATION	TRONC	EXTRACELL	0	0	0	0	0	0	0	0	0	0	0	0	0	0	0	0	0	0	0	0	0	0	0	0	0	0	0	0	0	0	0	0	0	0	0	0	0
85	F	27	CAUC	3	0	0	1	(c.1349_1376dup, pAla460Glyfs*43)	EXON 10	DUPLICATION	TRONC	INTRACELL	0	0	0	0	0	0	0	0	0	0	0	0	0	0	0	0	0	0	0	0	0	0	0	0	0	0	0	0	0	0	0	0	0	0	0	0	1
86	M	31	CAUC	2	0	0	1	(c.1349_1376dup, pAla460Glyfs*43)	EXON 10	DUPLICATION	TRONC	INTRACELL	0	0	0	0	0	0	0	0	0	0	0	0	0	0	0	0	0	0	0	0	0	0	0	0	0	0	0	0	0	0	0	0	0	0	0	0	1
87	F	37	CAUC	4	0	1	0	c.250 del G	EXON 3	DELETION	TRONC	EXTRACELL	0	0	0	0	0	0	0	0	0	0	0	0	0	0	0	0	0	0	0	0	0	0	0	0	0	0	0	0	0	0	0	0	0	0	0	1	0
88	M	66	CAUC	4	0	1	0	c.250del – p.(Ala84Hisfs*18)	EXON 3	DELETION	TRONC	EXTRACELL	0	0	0	0	0	0	0	0	0	0	0	0	0	0	0	0	0	0	0	0	0	0	0	0	0	0	0	0	0	0	0	0	0	0	0	1	0
89	F	30	CAUC	3	0	1	0	c.250del nell’exon 3	EXON 3	DELETION	TRONC	EXTRACELL	0	0	0	0	0	0	0	0	0	0	0	0	0	0	0	0	0	0	0	0	0	0	0	0	0	0	0	0	0	0	0	0	0	0	0	1	0
90	M	36	CAUC	2	1	0	0	c.398C>G of ALK1/ACVRL1	EXON 4	MISSENSE	NON TRONC	EXTRACELL	0	0	0	0	0	0	0	0	0	0	0	0	0	0	0	0	0	0	0	0	0	0	0	0	0	0	0	0	0	0	0	0	0	0	1	0	0
91	M	31	CAUC	3	1	0	0	c.988 G>T (p.D330Y)	EXON 7	MISSENSE	NON TRONC	INTRACELL	0	0	0	0	0	0	0	0	0	0	0	0	0	0	0	0	0	0	0	0	0	0	0	0	0	0	0	0	0	0	0	0	0	0	0	0	0
92	F	45	CAUC	4	0	1	0	c.277C>T p.(Arg93Ter)	EXON 3	NONSENSE	TRONC	EXTRACELL	0	0	0	0	0	0	0	0	0	0	0	0	0	0	0	0	0	0	0	0	0	0	0	0	0	0	0	0	0	0	0	0	0	0	0	0	0
93	F	45	CAUC	3	1	0	0	c.1121G>A 374-p.(arg374gln)	EXON 8	MISSENSE	NON TRONC	INTRACELL	0	0	0	0	0	0	0	0	0	0	0	0	0	0	0	0	0	0	0	0	0	0	0	0	0	0	0	0	0	0	0	0	0	0	0	0	0
94	M	65	CAUC	3	1	0	0	c. 164_169 del TGGTGC of ACVRL1.	EXON 3	MISSENSE	NON TRONC	EXTRACELL	0	0	0	0	0	0	0	0	0	0	0	0	0	0	0	0	0	0	0	0	0	0	0	0	0	0	0	0	0	0	0	0	0	1	0	0	0
95	F	35	CAUC	3	0	0	1	SMAD4 c.1082G>A (p.Arg361His)	EXON 9	MISSENSE	NON TRONC	INTRACELL	0	0	0	0	0	0	0	0	0	0	0	0	0	0	0	0	0	0	0	0	0	0	0	0	0	0	0	0	0	0	0	0	1	0	0	0	0
96	F	55	CAUC	4	0	1	0	c.277C>T p.(Arg93Ter) of ENG	EXON 3	NONSENSE	TRONC	EXTRACELL	0	0	0	0	0	0	0	0	0	0	0	0	0	0	0	0	0	0	0	0	0	0	0	0	0	0	0	0	0	0	0	0	0	0	0	0	0
97	M	77	CAUC	4	1	0	0	c.200G>A (p.R67Q)	EXON 3	MISSENSE	NON TRONC	EXTRACELL	0	0	0	0	0	0	0	0	0	0	0	0	0	0	0	0	0	0	0	0	0	0	0	0	0	0	0	0	0	0	0	0	0	0	0	0	0
98	M	60	CAUC	4	0	1	0	c.219+5G>A of ENG	EXON 2	SPLICE SITE	TRONC	EXTRACELL	0	0	0	0	0	0	0	0	0	0	0	0	0	0	0	0	0	0	0	0	0	0	0	0	0	0	0	0	0	0	0	1	0	0	0	0	0
99	M	61	CAUC	4	0	1	0	c.360+1 G>A exon 3 gene ENG	EXON 3	SPLICE SITE	TRONC	EXTRACELL	0	1	0	0	0	0	0	0	0	0	0	0	0	0	0	0	0	0	0	0	0	0	0	0	0	0	0	0	0	0	0	0	0	0	0	0	0
100	F	17	CAUC	3	0	1	0	c578del19 ENG	EXON 5	DELETION	TRONC	EXTRACELL	0	0	0	0	0	0	0	0	0	0	0	0	0	0	0	0	0	0	0	0	0	0	0	0	0	0	0	0	0	0	1	0	0	0	0	0	0
101	F	36	CAUC	4	1	0	0	c. 847_853delinsTT	EXON 7	INDEL	TRONC	EXTRACELL	0	0	0	0	0	0	0	0	0	0	0	0	0	0	0	0	0	0	0	0	0	0	0	0	0	0	0	0	0	1	0	0	0	0	0	0	0
102	F	52	CAUC	3	0	1	0	c.1434_1435del p.(Arg478SerFsTer22)	EXON 10	DELETION	TRONC	INTRACELL	0	0	0	0	0	0	0	0	0	0	0	0	0	0	0	0	0	0	0	0	0	0	0	0	0	0	0	0	1	0	0	0	0	0	0	0	0
103	F	62	CAUC	2	0	0	1	c.657C>A p.(His219gln)	EXON 6	MISSENSE	NON TRONC	INTRACELL	0	0	0	1	0	0	0	0	0	0	0	0	0	0	0	0	0	0	0	0	0	0	0	0	0	0	0	0	0	0	0	0	0	0	0	0	0
104	F	62	CAUC	2	0	1	0	c.376 G>A p.(Val126met)	EXON 4	MISSENSE	NON TRONC	EXTRACELL	0	0	1	0	0	0	0	0	0	0	0	0	0	0	0	0	0	0	0	0	0	0	0	0	0	0	0	0	0	0	0	0	0	0	0	0	0
105	M	50	CAUC	4	0	1	0	c.511C>T p.(Arg1719Ter) of ENG	EXON 4	NONSENSE	TRONC	EXTRACELL	0	0	0	0	0	0	0	0	0	0	0	0	0	0	0	0	0	0	0	0	0	0	0	0	0	0	0	0	0	0	0	0	0	0	0	0	0
106	M	40	CAUC	3	1	0	0	gene ACVRL/ALK1 (R67Q) (G>A).	EXON 3	MISSENSE	NON TRONC	EXTRACELL	0	0	0	0	0	0	0	0	0	0	0	0	0	0	0	0	0	0	0	0	0	0	0	0	0	0	0	0	0	0	0	0	0	0	0	0	0
107	F	24	CAUC	4	0	1	0	ENG c.361-1G>A intron 3	INTRON 3	SPLICE SITE	TRONC	EXTRACELL	0	0	0	0	0	0	0	0	0	0	0	0	0	0	0	0	0	0	0	0	0	0	0	0	0	0	1	0	0	0	0	0	0	0	0	0	0
108	M	15	CAUC	4	0	1	0	c. 1088GA (p. C363Y)	EXON 8	MISSENSE	NON TRONC	EXTRACELL	0	0	0	0	0	0	0	0	0	0	0	0	0	0	0	0	0	0	0	0	0	0	0	0	0	1	0	0	0	0	0	0	0	0	0	0	0
109	F	53	CAUC	4	0	1	0	c.350A>C of ENG	EXON 3	MISSENSE	NON TRONC	EXTRACELL	0	0	0	0	0	0	0	0	0	0	0	0	0	0	0	0	0	0	0	0	0	0	0	0	1	0	0	0	0	0	0	0	0	0	0	0	0
110	M	49	CAUC	3	1	0	0	c.218dup p.(His73GlnfsTer96) of ACVRL1	EXON 3	DUPLICATION	TRONC	EXTRACELL	0	0	0	0	0	0	0	0	0	0	0	0	0	0	0	0	0	0	0	0	0	0	0	1	0	0	0	0	0	0	0	0	0	0	0	0	0
111	F	46	CAUC	4	1	0	0	c.1436G>A p.(Arg479Gln) of ACVRL1	EXON 10	MISSENSE	NON TRONC	INTRACELL	0	0	0	0	0	0	0	0	0	0	0	0	0	0	0	0	0	0	0	0	0	0	0	0	0	0	0	0	0	0	0	0	0	0	0	0	0
112	F	46	CAUC	3	0	1	0	ENG exon 8, c.1134.G>A	EXON 8	NONSENSE	NON TRONC	EXTRACELL	0	0	0	0	0	0		0	0	0	0	0	0	0	0	0	0	0	0	0	0	1	0	0	0	0	0	0	0	0	0	0	0	0	0	0	0
113	F	61	CAUC	4	1	0	0	c.847_853delinsTT p.(gly283Phefster107)	EXON 7	DELINS	TRONC	EXTRACELL	0	0	0	0	0	0	0	0	0	0	0	0	0	0	0	0	0	0	0	0	0	0	0	0	0	0	0	0	0	1	0	0	0	0	0	0	0
114	F	16	CAUC	4	0	1	0	ENG:c1AG (p.Met1Val)	EXON 1	START CODON	TRONC	EXTRACELL	0	0	0	0	0	0	0	0	0	0	0	0	0	0	0	0	0	0	0	0	0	0	0	0	0	0	0	0	0	0	0	0	0	0	0	0	0
115	F	48	CAUC	3	1	0	0	c.986G>A exon 7 ACVRL1 heterozygous	EXON 7	MISSENSE	NON TRONC	EXTRACELL	0	0	0	0	0	0	0	0	0	0	0	0	0	0	0	0	0	0	0	0	1	0	0	0	0	0			0	0	0	0	0	0	0	0	0
116	F	71	CAUC	4	1	0	0	c. 1080 ins. dupl, T1080 19 bp p. D3	EXON 8	INSERTION	TRONC	EXTRACELL	0	0	0	0	0	0	0	0	0	0	0	0	0	0	0	0	0	0	0	1	0	0	0	0	0	0	0	0	0	0	0	0	0	0	0	0	0
117	M	20	CAUC	4	0	1	0	c.309_311 del p. (Ser104del)	EXON 3	DELETION	NON TRONC	EXTRACELL	0	0	0	0	0	0	0	0	0	0	0	0	0	1	0	0	0	0	0	0	0	0	0	0	0	0	0	0	0	0	0	0	0	0	0	0	0
118	M	23	CAUC	4	1	0	0	variant c.847_853delinsTT	EXON 7	DELINS	TRONC	EXTRACELL	0	0	0	0	0	0	0	0	0	0	0	0	0	0	0	0	0	0	0	0	0	0	0	0	0	0	0	0	0	1	0	0	0	0	0	0	0
119	F	49	CAUC	4	1	0	0	c. 1377+4 A>G ACVRL1	EXON 11	SPLICE SITE	NON TRONC	INTRACELL	0	0	0	0	0	0	0	0	0	0	0	0	0	0	0	0	0	0	1	0	0	0	0	0	0	0	0	0	0	0	0	0	0	0	0	0	0
120	M	80	CAUC	3	1	0	0	exon 6 c. G650A	EXON 6	MISSENSE	TRONC	INTRACELL	0	0	0	0	0	0	0	0	0	0	0	0	0	0	0	0	0	1	0	0	0	0	0	0	0	0	0	0	0	0	0	0	0	0	0	0	0
121	M	47	CAUC	4	0	1	0	c.1438_1439insGT.	EXON 12	INSERTION	TRONC	INTRACELL	0	0	0	0	0	0	0	0	0	0	0	0	0	0	0	0	1	0	0	0	0	0	0	0	0	0	0	0	0	0	0	0	0	0	0	0	0
122	F	67	CAUC	4	0	1	0	c.277 C>T	EXON 3	NONSENSE	TRONC	EXTRACELL	0	0	0	0	0	0	0	0	0	0	0	0	0	0	0	0	0	0	0	0	0	0	0	0	0	0	0	0	0	0	0	0	0	0	0	0	0
123	F	45	CAUC	4	1	0	0	c.197 A>C (p.His66pro)	EXON 3	MISSENSE	NON TRONC	EXTRACELL	0	0	0	0	0	0	0	0	0	0	0	0	0	0	0	0	0	0	0	0	0	0	0	0	0	0	0	0	0	0	0	0	0	0	0	0	0
124	F	47	CAUC	4	0	1	0	c.1A>G (p.(Met1Val))	EXON 1	MISSENSE	TRONC	EXTRACELL	0	0	0	0	0	0	0	0	0	0	0	0	0	0	0	0	0	0	0	0	0	0	0	0	0	0	0	0	0	0	0	0	0	0	0	0	0
125	F	69	CAUC	3	1	0	0	variant c.400_409delGCCCTGGGTG	EXON 4	DELETION	TRONC	INTRACELL	1	0	0	0	0	0	0	0	0	0	0	0	0	0	0	0	0	0	0	0	0	0	0	0	0	0	0	0	0	0	0	0	0	0	0	0	0
126	M	65	CAUC	4	0	1	0	variant c.1A>G	EXON 1	START-LOSS	TRONC	EXTRACELL	0	0	0	0	0	0	0	0	0	0	0	0	0	0	0	0	0	0	0	0	0	0	0	0	0	0	0	0	0	0	0	0	0	0	0	0	0
127	F	49	CUAC	3	0	0	1	IVS9-1139+2T&gt;G of SMAD 4	EXON 9	SPLICE SITE	TRONC	INTRACELL	0	0	0	0	0	0	0	0	1	0	0	0	0	0	0	0	0	0	0	0	0	0	0	0	0	0	0	0	0	0	0	0	0	0	0	0	0
128	M	55	CAUC	3	0	1	0	c.392 del p.(Pro131ArgfsTer32)	EXON 4	DELETION	TRONC	EXTRACELL	0	0	0	0	0	0	0	0	0	0	0	0	1	0	0	0	0	0	0	0	0	0	0	0	0	0	0	0	0	0	0	0	0	0	0	0	0
129	M	42	CAUC	4	1	0	0	c.1246+1G&gt;T ofre ACVRL1	EXON 8	SPLICE SITE	TRONC	INTRACELL	0	0	0	0	0	0	0	0	0	0	0	0	0	0	1	0	0	0	0	0	0	0	0	0	0	0	0	0	0	0	0	0	0	0	0	0	0
130	M	75	CAUC	3	1	0	0	c.1435 C&gt;T of ACVRL (p.R479X)	EXON 10	NONSENSE	TRONC	INTRACELL	0	0	0	0	0	0	0	0	0	0	0	0	0	0	0	0		0	0	0	0	0	0	0	0	0	0	0	0	0	0	0	0	0	0	0	0
131	F	64	CAUC	4	1	0	0	ACVRL1 c.1232G>A	EXON 8	MISSENSE	NON TRONC	INTRACELL	0	0	0	0	0	0	0	0	0	0	0	0	0	0	0	0	0	0	0	0	0	0	0	0	0	0	0	0	0	0	0	0	0	0	0	0	0
132	M	23	CAUC	4	0	1	0	gene ENG (c.591-619del27)	EXON 5	DELETION	NON TRONC	EXTRACELL	0	0	0	0	0	0	0	0	0	0	0	0	0	0	0	1	0	0	0	0	0	0	0	0	0	0	0	0	0	0	0	0	0	0	0	0	0
133	M	66	CAUC	3	0	1	0	c.771dup of ENG.	EXON 6	DUPLICATION	TRONC	EXTRACELL	0	0	0	0	0	0	0	0	0	0	1	0	0	0	0	0	0	0	0	0	0	0	0	0	0	0	0	0	0	0	0	0	0	0	0	0	0
134	F	52	CAUC	4	1	0	0	c.219_219insAA p.(His73GlnfsTer50) nel	EXON 3	INSERTION	TRONC	EXTRACELL	0	0	0	0	0	0	0	0	0	0	0	1	0	0	0	0	0	0	0	0	0	0	0	0	0	0	0	0	0	0	0	0	0	0	0	0	0
135	F	43	CAUC	3	0	0	1	c.1245_1248del p.Asp415GlufsTer20	EXON 9	DELETION	TRONC	INTRACELL	0	0	0	0	0	0	0	0	0	0	0	0	0	0	0	0	0	0	0	0	0	0	0	0	0	0	0	1	0	0	0	0	0	0	0	0	0
136	F	42	CAUC	4	0	1	0	C.1088 G>A (p.C363Y)	EXON 8	MISSENSE	NON TRONC	EXTRACELL	0	0	0	0	0	0	0	1	0	0	0	0	0	0	0	0	0	0	0	0	0	0	0	0	0	0	0	0	0	0	0	0	0	0	0	0	0
137	M	38	CAUC	3	0	1	0	ENG, c.1195del p.Arg399Gllyfs*22	EXON 9	DELETION	TRONC	EXTRACELL	0	0	0	0	0	0	1	0	0	0	0	0	0	0	0	0	0	0	0	0	0	0	0	0	0	0	0	0	0	0	0	0	0	0	0	0	0
138	M	40	CAUC	4	0	1	0	c.298delA gene ENG.	EXON 3	DELETION	TRONC	EXTRACELL	0	0	0	0	0	1	0	0	0	0	0	0	0	0	0	0	0	0	0	0	0	0	0	0	0	0	0	0	0	0	0	0	0	0	0	0	0
139	F	29	CAUC	3	0	1	0	c.277C&gt;T p.(Arg93Ter) nel	EXON 3	NONSENSE	TRONC	EXTRACELL	0	0	0	0	1	0	0	0	0	0	0	0	0	0	0	0	0	0	0	0	0	0	0	0	0	0	0	0	0	0	0	0	0	0	0	0	0
140	M	21	CAUC	3	1	0	0	c.988G>T p.(Asp330Tyr)	EXON 8	MISSENSE	NON TRONC	EXTRACELL	0	0	0	0	0	0	0	0	0	0	0	0	0	0	0	0	0	0	0	0	0	0	0	0	0	0	0	0	0	0	0	0	0	0	0	0	0
141	M	60	CAUC	3	1	0	0	c.847_853delinsTT of ACVRL1	EXON 8	DELETION/INSERTION	TRONC	INTRACELL	0	0	0	0	0	0	0	0	0	0	0	0	0	0	0	0	0	0	0	0	0	0	0	0	0	0	0	0	0	1	0	0	0	0	0	0	0
142	M	19	CAUC	4	1	0	0	c.1120 C>T p.(Arg374Trp)	EXON 9	MISSENSE	NON TRONC	INTRACELL	0	0	0	0	0	0	0	0	0	0	0	0	0	0	0	0	0	0	0	0	0	0	0	0	0	0	0	0	0	0	0	0	0	0	0	0	0
[truncated: 62 more columns]

## Sheet: Foglio1
		did the patient had any of these? SEX AGE RACE Curacao (how many 3 or 4)
		familiarità telenagect.cutanee epistassi polm AVM GI bleeding MV Epatiche brain mav brain aneurysms cavernoma BRAIN AVM BRAIN VA BRAIN teleangectasie capillarii ictus ascessi cerebrali altro
		sintomi neurologici epilessia cefalea deficit focali emorragia report them as 0 or 1 if present ..
